# Supplementary material for: Application of Ureteroscope in Emergency Treatment with Persistent Renal Colic Patients during Pregnancy
Source: PLoS One. 2016 Jan 11;11(1):e0146597. doi: 10.1371/journal.pone.0146597 (PMC4709194; doi:10.1371/journal.pone.0146597)
Supplement: S1 Dataset — (XLS) [file pone.0146597.s001.xls]

## Sheet: Sheet1
Raw Data of the 117 pregnant women who received invasive ureteroscopy
Age (years)	Gestational age (week)	persistent renal colic（hours）	Irritative voiding symptoms	The left ureter stone by ultrasound image（最大径，cm）	The right ureter stone by ultrasound image（最大径，cm）	ureter stone by ureteroscopy	hydronephrosis	SG-U	PH-U	LEU-U(/uL)	PRO-U(mmol/L)	KET-U(mmol/L)	GLU-U(mmol/L)	ERY-U(/uL)	WBC-B(×10^9/L)	NEUT-B(mmol/L)	CA-B(mmol/L)	PO4-B(mmol/L)	MG-B(mmol/L)	UA-B(mmol/L)	GLU-B(mmol/L)	Urine culture	Fever	anesthesia	Stone-free	Uterine contractions	Abortion	Preterm birth	Stone fragments migrated retrograde to the renal pelvis	other complications	The duration of the operation (minutes)
17	26	17	0		1.4		2nd degree	1.015	8	500	0	5	0	45	6.71	0.693	2.27	1.31	1.85	442	5.38			GA	Y		N	N		N	33
20	15	11	0			Y	3rd degree	1.01	7	100	0.25	0	0	25	6.83	0.557	2.64	1.3	0.74	340	4.98			GA	Y		N	N		N	32
23	27	24	1	0.5			2nd degree	1.015	8	0	0.25	0	0	150	13.5	0.863	2.3	1.47	0.72	318	4.61			SA	Y	﹢	N	N		N	38
26	20	12	0				2nd degree	1.015	4	0	0	0	0	250	11.5	0.92	2.23	1.38	0.71	295	4.66			SA	Y		N	N		N	33
25	35	35	1		2.3		1st degree	1.015	7	0	0.75	1.5	0	150	14.13	0.886	2.35	1.41	0.66	305	4.26			GA	N		N	N	﹢	N	19
23	14	24	0	0.4			1st degree	1.005	7	100	0	0.5	6	10	14.82	0.832	2.41	1.41	0.82	327	5.16		﹢	GA	Y		N	N		N	25
22	33	11	0			Y	1st degree	1.02	6.5	150	0	0	0	250	15.43	0.979	2.17	1.75	0.82	470	4.54	﹢	﹢	SA	Y		N	N		N	14
29	22	12	0		0.5		1st degree	1.015	5	0	0	0	3	150	8.1	0.655	2.27	1.33	0.72	315	6.52			GA	N		N	N	﹢	N	34
29	9	8	1			Y	1st degree	1.01	7	125	0	4.3	0	100	20.36	0.839	2.14	1.19	0.83	396	4.3			GA	Y	﹢	N	N		N	28
31	34	12	0				2nd degree	1.02	7	0	0	0	0	500	20.36	0.839	2.14	1.19	0.87	308	6.8			GA	Y		N	N		N	34
30	35	20	0		0.5		3rd degree	1.015	7	8	0.25	0	7	250	12.91	0.857	2.35	1.25	0.84	240	5.75			SA	Y		N	N		N	26
25	35	8	0			Y	1st degree	1.01	8	0	0	0	0	25	20.23	0.91	2.63	1.38	0.74	335	5.87			GA	Y		N	N		N	32
29	35	14	0				2nd degree	1.01	7	8	0	0	0	10	11.5	0.803	2.49	1.07	0.73	425	5.54			GA	Y		N	N		N	26
30	18	24	1	0.6			1st degree	1.01	6.5	0	0.25	1.5	0	250	12.14	0.842	2.46	0.86	0.71	340	3.94			SA	Y	﹢	N	N		N	31
25	22	20	0		1.5		1st degree	1.015	5	0	0	0	0	25	17.98	0.795	2.15	1.45	0.76	335	4.05			GA	N		N	N	﹢	N	23
20	27	29	1				1st degree	1.01	7	500	0	0	3	25	17.25	0.858	2.23	1.02	0.84	185	6.5			GA	Y		N	N		N	9
24	22	24	0	0.5			3rd degree	1.015	8	25	0.25	0	17	250	21.11	0.888	2.4	1.34	0.88	430	6.45	﹢		SA	Y		N	N		N	33
24	33	12	0			Y	3rd degree	1.015	7	0	0	0	17	10	8.04	0.738	2.4	1.17	0.86	290	6.55			SA	Y		N	N		N	31
32	31	9	0		0.5		1st degree	1.015	7	500	0	0	0	10	11.55	0.8074	2.22	1.06	0.78	205.9	4.7	﹢		SA	Y		N	N		N	32
27	32	24	0				1st degree	1.01	8	0	0.25	6	0	250	13.88	0.89	2.03	1.33	0.62	415	4.18			GA	Y		N	N		N	35
29	34	12	0	1.1			2nd degree	1.015	8	0	0	0	0	10	10.05	0.582	2.18	1.17	0.76	429.9	5.91			SA	Y		N	N		N	31
33	12	27	0				2nd degree	1.01	7	0	0.25	5	0	150	7.81	0.807	1.81	0.94	0.74	430	5.28			GA	Y		N	N		N	22
24	36	40	0	0.7			1st degree	1.01	7	500	0.25	0	5.6	50	9.09	0.73	2.27	1.29	0.81	358	5.15			GA	Y		N	N		N	18
25	32	22	0			Y	2nd degree	1.02	7	0	0	15	6	0	18.9	0.918	2.3	1.24	0.58	228	4.39			GA	Y		N	N		N	35
21	17	36	1				3rd degree	1.01	5	0	0	0	0	250	12.7	0.779	2.26	1.26	0.7	176	4.64			GA	Y		N	N		N	32
23	35	24	0	1.9			2nd degree	1	7	0	0	0	0	50	10.5	0.765	2.18	1.43	0.81	260	4.48			SA	N	﹢	N	N	﹢	N	21
23	29	20	0		0.5		1st degree	1.005	7	150	0	0	0	25	18.9	0.815	2.28	0.85	0.63	430	5.34	﹢		SA	Y		N	N		N	35
26	33	9	0	1.3			3rd degree	1.015	6.5	0	0	1.5	3	10	9.33	0.825	2.14	1.13	0.95	205	5.56			SA	N		N	N	﹢	N	26
28	21	12	1		0.5		1st degree	1.01	7	0	0	0	0	500	19.5	0.889	2.67	1.35	0.92	370	4.45			GA	Y		N	N		N	32
26	36	46	0	0.7			1st degree	1.015	6.5	25	0	5	0	25	12.31	0.755	2.57	1.19	0.68	289	5.57			GA	N	﹢	N	N	﹢	N	24
28	36	12	0	0.6			2nd degree	1.015	6	100	0	0	3	20	9.57	0.687	2.58	1.41	0.72	265	6.05		﹢	GA	Y		N	N		N	29
36	35	32	0			Y	1st degree	1.015	7	0	0	0	3	35	9.86	0.764	2.56	1.15	0.82	283	5.75			GA	Y		N	N		N	24
30	23	14	1		0.3		1st degree	1.025	6	0	0.25	15	0	150	8.82	0.878	2.35	1.25	0.62	415	4.53			GA	Y		N	N		N	24
27	34	12	0				2nd degree	1.015	6.5	150	0.25	0	0	200	14.62	0.7964	2.38	0.97	0.7	280	4.45			GA	Y		N	N		N	30
25	25	11	0				2nd degree	1.005	7	100	0	0	0	10	5.63	0.765	2.14	0.96	0.77	465	3.86	﹢		SA	Y		N	N		N	28
24	27	35	0		1.3		2nd degree	1.005	7	0	0	0	0	10	9.1	0.711	2.15	1.05	0.71	290	4.09			GA	N		N	N	﹢	N	17
23	27	20	0		0.4		1st degree	1.015	7	0	0.25	0	0	150	9.1	0.711	2.15	1.05	0.71	415	5.1			GA	Y		N	N		N	28
24	28	12	0		1.9		1st degree	1.02	9	25	0.25	5	0	150	20.01	0.884	2.54	0.98	0.91	348	4.14			SA	Y		N	N		N	30
19	19	24	0			Y	1st degree	1.01	6.5	0	0	0	3	25	8.08	0.732	2.26	1.26	0.75	340	6.55			SA	Y		N	N		N	33
28	31	33	0				1st degree	1.01	7	25	0	1.5	0	50	7.97	0.709	2.17	0.94	0.69	337	4.03			SA	Y		N	N		N	22
22	18	10	0		0.4		1st degree	1.015	7	0	0.25	15	6	150	15.15	0.917	2.28	1.16	1.27	450	6.05			SA	Y		N	N		N	31
32	20	24	0				1st degree	1.015	7	0	0	0	0	25	10.34	0.721	2.07	1.09	0.84	375	3.83			GA	Y		N	N		N	33
24	24	48	0	0.5	0.3		1st degree	1.02	6	0	0	0	0	150	15.3	0.794	2.22	1.12	1.39	335	4.56	﹢		GA	Y		N	N		N	34
28	16	9	1		0.5		3rd degree	1.01	7	0	0	15	0	35	13.7	0.813	2.43	1.25	0.51	410	5.35			GA	Y		N	N		N	23
23	36	14	0			Y	1st degree	1	7	0	0	0	0	25	7.8	0.833	2.31	1.29	0.83	325	3.5			SA	Y		N	N		N	34
32	32	11	0				2nd degree	1.015	7	0	0	1.5	0	25	15.28	0.76	2.69	1.24	0.87	560	5.34			GA	Y	﹢	N	N		N	38
17	33	31	0				3rd degree	1.01	8	0	0	0	0	25	11.64	0.816	2.19	1.53	0.75	410	4.35	﹢		SA	Y		N	N		N	26
19	18	30	0	1.2			1st degree	1.015	6.5	0	0.25	0	0	150	7.27	0.741	2.52	0.92	0.75	450	4.43			GA	Y		N	N		N	16
25	33	24	0		0.6		1st degree	1.03	6	0	0.25	5	0	250	8.6	0.64	2.06	1.11	0.66	259	4.15			GA	N		N	N	﹢	N	27
27	24	24	1			Y	2nd degree	1.02	6.5	0	0	0	0	15	11.08	0.7741	2.19	1.42	1.06	340	3.78			SA	Y		N	N		N	28
23	32	8	0		0.6		1st degree	1.015	7	0	0	0	17	10	8.04	0.738	2.4	1.17	0.86	370	4.45			SA	Y		N	N		N	34
23	32	24	0				1st degree	1.015	7	0	0	0	17	10	8.04	0.738	2.4	1.17	0.86	290	6.55			GA	Y		N	N		N	20
22	32	27	0	0.5			2nd degree	1.015	7	0	0	1.5	6	25	12.3	0.804	2.19	0.93	1.49	343	4.81			SA	Y		N	N		N	30
24	26	36	1		0.5		1st degree	1.01	8	25	0	0	0	10	14.33	0.8454	2.12	1.16	1.05	265	4.35			SA	Y	﹢	N	N		N	30
30	15	24	1				1st degree	1.015	7	0	0.25	0	0	25	8.95	0.823	2.41	1.14	0.66	330	4.71			SA	Y		N	N		N	36
28	30	20	0			Y	1st degree	1.015	6.5	0	0.25	0.5	0	150	8.88	0.717	2.33	1.31	0.7	243	5.81			GA	Y		N	N		N	25
26	29	14	0		1.5		1st degree	1.01	7	25	0	0	0	25	12.47	0.7734	2.28	1.47	0.83	199	5.07	﹢		SA	Y	﹢	N	N		N	35
24	29	23	0	0.6			1st degree	1.01	8	500	0	0	0	150	14.81	0.868	2.44	1.46	1.36	435	5.62			SA	Y		N	N		N	32
20	13	24	0	2.3			2nd degree	1.015	7	0	0	0	0	25	8.33	0.803	2.31	1.13	0.84	445	4.14			GA	N		N	N	﹢	N	28
32	34	12	0		1.5		1st degree	1.015	6.5	0	0.25	0	56	25	20	0.824	2.33	1.2	0.77	297	4.17			GA	Y		N	N		N	32
22	33	7	1			Y	1st degree	1.015	9	0	0	15	0	10	13.39	0.909	2.4	1.28	0.64	411	4.43			SA	Y		N	N		N	32
21	20	17	0				1st degree	1.005	7	0	0.25	0	0	50	3.06	0.5	2.22	1.06	1.1	407	6.41			SA	Y		N	N		N	37
33	14	10	0	0.5			3rd degree	1.01	9	500	0.25	0	0	250	7.99	0.884	2.48	1.45	0.81	510	4.33			SA	Y		N	N		N	26
28	30	24	1				1st degree	1.01	7	0	0	5	0	10	10.64	0.864	2.54	1.38	0.64	415	5.19			SA	Y		N	N		N	25
23	32	26	0	0.5			1st degree	1.01	8	25	0	0	0	150	15.59	0.882	2.13	1.28	1.34	412	7.65			GA	Y	﹢	N	N		N	36
33	19	14	0			Y	1st degree	1.005	7	0	0	5	0	100	8.53	0.754	0.86	0.86	1.17	465	5.36			GA	Y		N	N		N	22
30	35	12	1				2nd degree	1.01	8	500	0.25	0	0	150	12.5	0.867	2.18	1.1	0.78	455	5.64			SA	Y		N	N		N	34
31	29	12	0	1			2nd degree	1.015	7	0	0	15	0	10	8.53	0.865	2.21	0.81	0.63	247	4.96			SA	Y		N	N		N	27
22	25	9	0		0.7		1st degree	1.015	6.5	7	0.25	0	0	150	10.2	0.679	2.13	1.23	0.66	250	6.2			GA	Y		N	N		N	26
32	29	10	0				2nd degree	1.005	7	0	0	5	0	10	11.37	0.919	2.34	1.25	0.72	301	5.5			GA	Y		N	N		N	37
35	19	12	0			Y	1st degree	1.015	7	0	0.75	0	0	15	6.8	0.741	2.12	1.03	0.54	307	4.56			SA	Y		N	N		N	36
21	30	12	0		0.4		1st degree	1.015	7	0	0.75	15	0	150	12.98	0.882	2.26	1.2	0.78	415	5.6			GA	Y		N	N		N	34
24	25	20	1		0.6		2nd degree	1.01	8	500	0	0	0	10	14.91	0.8351	2.34	0.8	0.81	260	4.27			SA	Y		N	N		N	40
27	21	8	0	0.4			2nd degree	1.02	7	0	0.25	3	0	150	15.85	0.796	2.15	1.18	0.87	287	5.17			GA	Y		N	N		N	34
25	17	14	0			Y	1st degree	1.01	8	0	0.25	1.5	0	50	22.16	0.939	2.29	1.5	0.64	410	5.47			GA	Y		N	N		N	36
22	30	24	0				1st degree	1.02	6	25	5	0	0	10	10.99	0.7971	2.02	1.2	1.07	504	8.07			GA	Y		N	N		N	33
32	28	20	0			Y	1st degree	1.015	6	500	0	0	5	10	12.39	0.845	2.31	1.24	0.83	331	5.48	﹢	﹢	GA	Y		N	N		N	26
24	27	24	0				1st degree	1.015	6.5	0	0.25	1.5	0	150	9.57	0.7544	2.18	1.42	0.74	227	4.28			GA	Y		N	N		N	33
28	15	24	0		0.4		3rd degree	1.02	6.5	0	0	0	0	150	10.21	0.84	2.17	0.75	0.75	142	5.31			SA	Y		N	N		N	34
21	34	12	0				3rd degree	1.015	7	0	0.75	1.5	3	150	14.02	0.9014	2.22	0.75	0.75	253	4.74			SA	Y		N	N		N	30
21	24	7	0	1			1st degree	1.01	8	500	0.25	0	0	75	11.74	0.851	1.96	0.89	0.83	198	4.82			GA	Y		N	N		N	18
27	22	24	0			Y	1st degree	1.02	7	0	0.25	0	0	60	17.32	0.8614	2.34	0.82	0.78	164	3.81			GA	Y		N	N		N	31
31	18	12	0		0.4		2nd degree	1.015	6.5	0	0	0	0	25	9.38	0.7831	2.12	1.56	0.73	216	4.95			GA	Y		N	N		N	23
23	30	24	0	1.9			2nd degree	1.015	7	25	0	0	0	50	8.43	0.607	2.11	1.42	1.51	327	4.18			GA	N		N	N	﹢	N	30
26	27	40	0	0.6			1st degree	1.02	6	500	0	0	17	25	7.42	0.7231	2.1	1.29	0.84	196	5.92	﹢	﹢	GA	Y	﹢	N	N		Urosepsis	18
27	28	24	0				1st degree	1.015	8	0	0	1.5	0	15	10.7	0.73	2.27	1.01	0.85	330	7.23			GA	Y		N	N		N	31
29	24	36	1	0.5			1st degree	1.02	7	0	0	15	0	45	11.33	0.844	2.17	1.48	0.81	315	4.26			GA	Y		N	N		N	50
26	28	12	0			Y	2nd degree	1.015	8	100	0	0	0	25	12.4	0.837	2.17	1.04	0.78	385	4.42			GA	Y		N	N		N	35
22	34	12	0		0.4		2nd degree	1.01	7	0	0	0	0	45	17.22	0.8444	2.38	1.03	0.87	279	3.92			GA	Y		N	N		N	25
23	13	24	0				1st degree	1.015	8	0	0	0	0	150	14.51	0.943	2.3	0.74	0.78	215	5.06			SA	Y		N	N		N	25
27	28	20	1		0.6		2nd degree	1.015	7	0	0.25	15	0	35	8.98	0.82	1.99	0.81	0.85	420	6.43			SA	Y		N	N		N	23
16	26	12	0	0.5			1st degree	1.01	8	0	0	0	0	150	14.61	0.809	2.08	1.23	0.75	235	4.85			GA	Y		N	N		N	26
31	30	26	1			Y	1st degree	1.02	8	8	0.25	0	0	150	14.59	0.832	2.23	1.4	0.86	275	3.94			SA	Y		N	N		N	31
26	19	24	0				1st degree	1.015	6	100	0	0	56	250	13.43	0.8124	2.31	1.33	0.88	182	6.73	﹢		SA	Y		N	N		N	28
16	34	12	0	1.6			3rd degree	1.02	7	0	0	0	0	150	11.15	0.7754	2.44	1.37	0.96	249	4.71			GA	N		N	N	﹢	N	27
23	20	24	0			Y	1st degree	1.01	8	100	0	0	0	55	12.14	0.718	2.09	0.91	0.82	515	6.36			GA	Y	﹢	N	N		N	33
20	23	12	0		0.4		1st degree	1.025	6	9	0.25	15	0	150	12.5	0.821	2.18	1.32	0.7	330	4.62			GA	Y		N	N		N	24
18	18	8	0	0.6			1st degree	1.02	6	0	0	5	0	250	11.8	0.789	2.3	1.06	0.84	2785	4.24			GA	Y		N	N		N	24
35	31	17	0		0.5		2nd degree	1.015	7	0	0	0.5	3	35	8.55	0.618	2.27	1.01	0.82	215	5.05			GA	Y		N	N		N	31
21	16	15	0	0.5			2nd degree	1.02	6	0	0	15	0	55	10.3	0.813	2.21	1.42	0.76	430	6.43			GA	Y		N	N		N	31
23	29	5	0				2nd degree	1.015	7	8	0	2.5	0	100	14.33	0.8454	2.32	1.1	0.85	205	3.61			SA	Y		N	N		N	28
20	29	11	0			Y	1st degree	1.02	6	0	0.25	0	0	150	8.1	0.673	2.24	1.1	0.77	147	6.66			GA	Y		N	N		N	19
27	31	8	0				2nd degree	1.02	6.5	500	0	0	3	15	3.76	0.66	2.37	1.53	0.84	235	5.8	﹢		GA	Y		N	N		N	26
32	30	4	1				1st degree	1.01	8	0	0	0	5.6	250	15.01	0.8524	2.39	1.34	0.86	235	7.15			SA	Y		N	N		N	22
29	35	20	0		0.5		2nd degree	1.01	7	0	0	0	0	400	8.7	0.72	2.34	1.18	0.77	338	4.45			GA	Y		N	N		N	32
30	35	6	0				2nd degree	1.03	6	0	0	1.5	0	10	11.92	0.8434	1.97	0.96	1.86	245	4.05			GA	Y		N	N		N	21
21	22	15	0			Y	1st degree	1.015	8	0	0	0	0	150	5.82	0.683	1.79	1.16	0.75	237	8.01			GA	Y		N	N		N	32
24	33	20	0	0.4			2nd degree	1.01	7	500	0.25	0	0	25	15.44	0.8	2.41	1.22	0.78	277	5.96		﹢	GA	Y		N	N		N	32
22	12	4	0	1.8			2nd degree	1.015	8	0	0	0	0	10	6.7	0.717	2.38	1.29	0.75	252	4.48			SA	N		N	N	﹢	N	24
20	20	20	0	0.5			2nd degree	1.02	0	0	0	0	0	100	10.84	0.7831	2.09	1.2	0.71	215	5.59			SA	Y		N	N		N	35
21	19	28	0			Y	2nd degree	1.01	7	500	0	0	32	25	11.3	0.817	2.02	1.08	0.85	144	6.18	﹢		SA	Y	﹢	N	N		N	23
23	28	15	1		0.5		1st degree	1.02	6.5	0	0.75	15	0	150	18.39	0.8531	2.22	2.18	1.49	366.5	5.7			GA	Y		N	N		N	31
28	23	5	0				1st degree	1.015	6	0	0.25	56	0	45	24.7	0.9234	2.38	0.77	0.85	201	4.09			GA	Y		N	N		N	26
41	17	24	0	0.4			1st degree	1.015	9	0	0	0	0	25	11.07	0.7104	2.16	1.28	0.84	259	4.16			GA	Y		N	N		N	29
24	17	16	0		2.4		2nd degree	1.02	6.5	500	0.75	0	0	150	9.31	0.68	2.31	1.19	0.82	346	5.66			GA	N		N	N	﹢	N	31
23	24	20	0			Y	2nd degree	1.01	7	25	0	0	56	10	7.7	0.752	2.37	0.8	0.64	189.2	6.94			GA	Y		N	N		N	41
25	20	8	1				1st degree	1.025	5	0	0	0	0	250	11	0.738	2.26	1.01	0.75	250	5.35			GA	Y		N	N		N	19
																								general anesthesia=GA;spinal anesthesia=SA
			#REF!
